# Supplementary material for: HLA-G, LILRB1 and LILRB2 Variants in Zika Virus Transmission from Mother to Child in a Population from South and Southeast of Brazil
Source: Curr Issues Mol Biol. 2022 Jun 27;44(7):2783–93. doi: 10.3390/cimb44070191 (PMC9317030; doi:10.3390/cimb44070191)
Supplement: Supplementary file 1 [file cimb-44-00191-s001.zip]

Archive with 3 entries (3 files):
- SM_S1_PCR and Sequencing Conditions.pdf
- SM_S2_LILRBs and HLAG similiar_dissimilar tables.pdf
- SM_S3_TABLES HLAG_LILRB1_mother_child.pdf
